# Supplementary material for: Canadian Expert Recommendations on Safety Overview and Toxicity Management Strategies for Sacituzumab Govitecan Based on Use in Metastatic Triple-Negative Breast Cancer
Source: Curr Oncol. 2024 Sep 21;31(9):5694–708. doi: 10.3390/curroncol31090422 (PMC11431578; doi:10.3390/curroncol31090422)
Supplement: Supplementary file 1 [file curroncol-31-00422-s001.zip]

Archive with 1 entries (1 files):
- curroncol-3176430-supplementary.pdf
